# Supplementary material for: Cell-to-Cell Natural Transformation Mediated Efficient Plasmid Transfer Between Bacillus Species
Source: Int J Mol Sci. 2025 Jan 13;26(2):621. doi: 10.3390/ijms26020621 (PMC11765539; doi:10.3390/ijms26020621)
Supplement: Supplementary file 1 [file ijms-26-00621-s001.zip]

Archive with 1 entries (1 files):
- ijms-3408599-supplementary.pdf
